# Supplementary material for: Human CD22-Transgenic, Primary Murine Lymphoma Challenges Immunotherapies in Organ-Specific Tumor Microenvironments
Source: Int J Mol Sci. 2021 Sep 28;22(19):10433. doi: 10.3390/ijms221910433 (PMC8508822; doi:10.3390/ijms221910433)
Supplement: Supplementary file 1 [file ijms-22-10433-s001.zip]

Archive with 1 entries (1 files):
- ijms-1381242-supplementary.pdf
